# Supplementary material for: Subfertility as Overlapping of Nutritional, Endocrine, Immune, and Cardiometabolic Dysregulations—A Study Focused on Biochemical Endophenotypes of Subfertile Couples
Source: J Clin Med. 2023 Sep 21;12(18):6094. doi: 10.3390/jcm12186094 (PMC10531916; doi:10.3390/jcm12186094)
Supplement: Supplementary file 1 [file jcm-12-06094-s001.zip]

Archive with 1 entries (1 files):
- jcm-2552193-supplementary.pdf
